# Supplementary material for: ΔFosB is part of a homeostatic mechanism that protects the epileptic brain from further deterioration
Source: Front Mol Neurosci. 2024 Jan 12;16:1324922. doi: 10.3389/fnmol.2023.1324922 (PMC10810990; doi:10.3389/fnmol.2023.1324922)
Supplement: Supplementary file 6 [file Table_1.XLS]

## Sheet: Supp File 1
Network GO Terms (identified gene annotations listed in-row by-cell)
3'-5'-exoribonuclease activity	Angel1	Cnot1
amyloid-beta clearance by cellular catabolic process	Mme
amyloid-beta metabolic process	Mme	Rtn1	Slc2a13
B cell apoptotic process	Slc39a10	Tnfrsf21
B-1a B cell differentiation	Nfatc1
bradykinin catabolic process	Mme
calcineurin-NFAT signaling cascade	Fhl2	Nfatc1	Rcan1
C-C chemokine receptor activity	Ccr8	Cx3cr1
CD24 biosynthetic process	Plcb1
cellular glucuronidation	Ugt1a10	Ugt1a6b	Ugt1a7c	Ugt1a9
cellular lipid metabolic process	Abcd3	Cyp2c38	Elovl4	Hacd1	Mboat1	Pla2g4c	Plcb1	Prkag2	Sox9	St8sia4
cellular response to UV	Cdc25a	Chek1	Mme	Usp28
cellular response to UV-B	Mme
ceramide 1-phosphate transfer activity	Gltp
chemokine (C-X-C motif) ligand 12 signaling pathway	Cxcl12
chronic inflammatory response to non-antigenic stimulus	Cx3cr1
dendritic cell differentiation	Azi2	Camk4	Hmgb1
dendritic cell proliferation	Azi2
diapedesis	Fer
DNA damage induced protein phosphorylation	Chek1
Fc-epsilon receptor signaling pathway	Fer
hippocampal neuron apoptotic process	Cx3cr1
histone H2A acetylation	Epc1	Mbtd1
histone kinase activity (H3-T11 specific)	Chek1
host-mediated regulation of intestinal microbiota composition	Cx3cr1
innate immune response	A2m	Cx3cr1	Defb8	Fer	Hmgb1	Lgr4	Lsm14a	Ly86	Nlrc5	Oxr1	Ppp6c	Rps19	Trim41
interleukin-10 production	Cd46	Hmgb1	Psg18	Tnfrsf21
interleukin-12-mediated signaling pathway	Plcb1
interleukin-15-mediated signaling pathway	Plcb1
Kit signaling pathway	Fer
leukocyte proliferation	Azi2	Ccnd3	Cd46	Cd79a	Cxcl12	Dlg5	Gal	Grem1	Hmgb1	Satb1	Slc39a10	Tnfrsf21
long-chain fatty acid import into peroxisome	Abcd3
lymphocyte mediated immunity	Cd46	Hmgb1	Nbn	Oxr1
macrophage activation involved in immune response	Cx3cr1	Hmgb1
mast cell activation	Fer	Gab2	Lat	Mrgprb4	Mrgprb5	Ndrg1
mast cell degranulation	Fer	Gab2	Lat	Mrgprb4	Mrgprb5
MHC class I biosynthetic process	Nlrc5
microglial cell mediated cytotoxicity	Cx3cr1
mitochondrial genome maintenance	Mef2a	Opa1
monocyte extravasation	Plcb1
myeloid cell activation involved in immune response	Cx3cr1	Fer	Gab2	Hmgb1	Lat	Mrgprb4	Mrgprb5
myeloid cell differentiation	Asxl2	Camk4	Gab2	Gpr137b	Hmgb1	Inhba	Lbr	Nfatc1	Plcb1	Rhd	Rps19	Slc25a38	Sox6
myeloid cell homeostasis	Hmgb1	Inhba	Mecom	Plcb1	Rhd	Rps19	Slc25a38	Sox6
myeloid dendritic cell activation	Camk4	Hmgb1
myeloid leukocyte activation	Camk4	Crtc3	Cx3cr1	Fer	Gab2	Gpr137b	Hmgb1	Lat	Lrfn5	Mrgprb4	Mrgprb5	Ndrg1
myeloid leukocyte mediated immunity	Cx3cr1	Fer	Gab2	Lat	Mrgprb4	Mrgprb5
negative regulation of apoptotic cell clearance	Hmgb1
negative regulation of complement activation	A2m	Cd46
negative regulation of double-strand break repair	Parpbp	Trip12
negative regulation of hydrogen peroxide-mediated programmed cell death	Met
negative regulation of immune system process	A2m	Cd46	Cx3cr1	Cxcl12	Dlg5	Fer	Gal	Gpr137b	Grem1	Hmgb1	Lrfn5	Nlrc5	Plcb1	Rps19	Sox9	Tnfrsf21
negative regulation of interleukin-13 production	Tnfrsf21
negative regulation of interleukin-5 production	Tnfrsf21
negative regulation of leukocyte migration	Cxcl12	Grem1	Plcb1
negative regulation of response to DNA damage stimulus	Cxcl12	Parpbp	Trip12
negative regulation of response to oxidative stress	Met	Oxr1
neuropeptide processing	Mme
oligodendrocyte apoptotic process	Tnfrsf21
plasmacytoid dendritic cell activation	Hmgb1
positive regulation of apoptotic process	Bmpr1b	Gal	Hmgb1	Inhba	Jmy	Melk	Zmat3
positive regulation of B cell receptor signaling pathway	Slc39a10
positive regulation of cytokine production	Cd209b	Cd209d	Cd46	Hmgb1	Plcb1
positive regulation of double-strand break repair via homologous recombination	Epc1	Mbtd1
positive regulation of I-kappaB phosphorylation	Cx3cr1
positive regulation of interferon-gamma-mediated signaling pathway	Nlrc5
positive regulation of microglial cell migration	Cx3cr1
positive regulation of mismatch repair	Hmgb1
positive regulation of myeloid progenitor cell differentiation	Hmgb1
positive regulation of toll-like receptor 2 signaling pathway	Hmgb1
positive regulation of toll-like receptor 9 signaling pathway	Hmgb1
protein quality control for misfolded or incompletely synthesized proteins	Fbxl17	Ube2w
protein repair	Msrb2
regulation of amyloid-beta formation	Rtn1	Slc2a13
regulation of establishment of endothelial barrier	Plcb1	S1pr2
regulation of protein stability	Dsc3	Usp28
regulation of transcription from RNA polymerase II promoter in response to UV-induced DNA damage	Chek1
RIG-I signaling pathway	Lsm14a	Usp17le
sphingosine-1-phosphate receptor activity	S1pr2
substance P catabolic process	Mme
thioredoxin peroxidase activity	Selenof
toxin transmembrane transporter activity	Slc22a2
type I interferon signaling pathway	Lsm14a	Nlrc5	Trim41
very long-chain fatty acid catabolic process	Abcd3
xenobiotic transmembrane transporter activity	Abcg2	Slc22a2
xenobiotic transport across blood-brain barrier	Abcg2	Slc22a2
